# Supplementary material for: CaMKII autophosphorylation can occur between holoenzymes without subunit exchange
Source: eLife. 2023 Aug 11;12:e86090. doi: 10.7554/eLife.86090 (PMC10468207; doi:10.7554/eLife.86090)
Supplement: Figure 1—figure supplement 1—source data 1. [file elife-86090-fig1-figsupp1-data1.zip]

Archive with 15 entries (14 files):
- Figure 1-figure supplement 1-source data 1/
- Figure 1-figure supplement 1-source data 1/Figure 1 - Figure supplement 1 C merged signals.tif
- Figure 1-figure supplement 1-source data 1/Figure 1 - Figure supplement 1 D pT286 signal.tif
- Figure 1-figure supplement 1-source data 1/Figure 1 - Figure supplement 1 A pT286 signal.tif
- Figure 1-figure supplement 1-source data 1/Figure 1- Figure supplement 1 D merged signal.tif
- Figure 1-figure supplement 1-source data 1/Figure 1 - Figure supplement 1 A pan CaMKII.tif
- Figure 1-figure supplement 1-source data 1/Figure 1 - figure supplement 1-source data 1.pdf
- __MACOSX/Figure 1-figure supplement 1-source data 1/._Figure 1 - figure supplement 1-source data 1.pdf
- Figure 1-figure supplement 1-source data 1/Figure 1 - Figure supplement 1 B pT286 signal.tif
- Figure 1-figure supplement 1-source data 1/Figure 1 - Figure supplement 1 B merged signals.tif
- Figure 1-figure supplement 1-source data 1/Figure 1 - Figure supplement 1 B pan CaMKII.tif
- Figure 1-figure supplement 1-source data 1/Figure 1 - Figure supplement 1 C pT286 signal.tif
- Figure 1-figure supplement 1-source data 1/Figure 1 - Figure supplement 1 D pan CaMKII.tif
- Figure 1-figure supplement 1-source data 1/Figure 1 - Figure supplement 1 C pan CaMKII.tif
- Figure 1-figure supplement 1-source data 1/Figure 1 - Figure supplement 1 A merged signals.tif
