# Supplementary material for: CaMKII autophosphorylation can occur between holoenzymes without subunit exchange
Source: eLife. 2023 Aug 11;12:e86090. doi: 10.7554/eLife.86090 (PMC10468207; doi:10.7554/eLife.86090)
Supplement: Figure 1—figure supplement 2—source data 1. [file elife-86090-fig1-figsupp2-data1.zip]

Archive with 7 entries (6 files):
- Figure 1-figure supplement 2-source data 1/
- Figure 1-figure supplement 2-source data 1/Figure 1 - figure supplement 2 A gels.tif
- Figure 1-figure supplement 2-source data 1/Figure 1 - figure supplement 2 B_Replicate 1_gel.tif
- Figure 1-figure supplement 2-source data 1/Figure 1 - figure supplement 2 B_Replicate 3_gel.tif
- Figure 1-figure supplement 2-source data 1/Figure 1 - figure supplement 2 B_Replicate 2_gel.tif
- Figure 1-figure supplement 2-source data 1/Figure 1 - figure supplement 2-source data 1.pdf
- __MACOSX/Figure 1-figure supplement 2-source data 1/._Figure 1 - figure supplement 2-source data 1.pdf
