# Supplementary material for: CaMKII autophosphorylation can occur between holoenzymes without subunit exchange
Source: eLife. 2023 Aug 11;12:e86090. doi: 10.7554/eLife.86090 (PMC10468207; doi:10.7554/eLife.86090)
Supplement: Figure 1—figure supplement 3—source data 1. [file elife-86090-fig1-figsupp3-data1.zip]

Archive with 7 entries (6 files):
- Figure 1-figure supplement 3-source data 1/
- Figure 1-figure supplement 3-source data 1/Figure 1 - figure supplement 3_2 nM pT286 blot.tif
- Figure 1-figure supplement 3-source data 1/Figure 1 - figure supplement 3_100 nM pT286_blot.tif
- Figure 1-figure supplement 3-source data 1/Figure 1 - figure supplement 3_10 nM pT286_blot.tif
- Figure 1-figure supplement 3-source data 1/Figure 1 - figure supplement 3_0.5nM pT286 blot.tif
- Figure 1-figure supplement 3-source data 1/Figure 1 - figure supplement 3-source data 1.pdf
- __MACOSX/Figure 1-figure supplement 3-source data 1/._Figure 1 - figure supplement 3-source data 1.pdf
