# Supplementary material for: CaMKII autophosphorylation can occur between holoenzymes without subunit exchange
Source: eLife. 2023 Aug 11;12:e86090. doi: 10.7554/eLife.86090 (PMC10468207; doi:10.7554/eLife.86090)
Supplement: Figure 1—figure supplement 4—source data 1. [file elife-86090-fig1-figsupp4-data1.zip]

Archive with 12 entries (11 files):
- Figure 1-figure supplement 4-source data 1/
- Figure 1-figure supplement 4-source data 1/Figure 1 - figure supplement 4_rep 1_merged.tif
- Figure 1-figure supplement 4-source data 1/Figure 1 - figure supplement 4_rep 2_pT286.tif
- Figure 1-figure supplement 4-source data 1/Figure 1 - figure supplement 4_rep 1_pan CaMKII.tif
- Figure 1-figure supplement 4-source data 1/Figure 1 - figure supplement 4_rep 3_merged.tif
- Figure 1-figure supplement 4-source data 1/Figure 1 - figure supplement 4_rep 3_pan CaMKII.tif
- Figure 1-figure supplement 4-source data 1/Figure 1 - figure supplement 4_rep 3_pT286.tif
- Figure 1-figure supplement 4-source data 1/Figure 1 - figure supplement 4_rep 2_pan CaMKII.tif
- Figure 1-figure supplement 4-source data 1/Figure 1 - figure supplement 4-source data 1.pdf
- __MACOSX/Figure 1-figure supplement 4-source data 1/._Figure 1 - figure supplement 4-source data 1.pdf
- Figure 1-figure supplement 4-source data 1/Figure 1 - figure supplement 4_rep 1_pT286.tif
- Figure 1-figure supplement 4-source data 1/Figure 1 - figure supplement 4_rep 2_merged.tif
