# Supplementary material for: CaMKII autophosphorylation can occur between holoenzymes without subunit exchange
Source: eLife. 2023 Aug 11;12:e86090. doi: 10.7554/eLife.86090 (PMC10468207; doi:10.7554/eLife.86090)
Supplement: Figure 1—figure supplement 5—source data 1. [file elife-86090-fig1-figsupp5-data1.zip]

Archive with 12 entries (11 files):
- Figure 1-figure supplement 5-source data 1/
- Figure 1-figure supplement 5-source data 1/Figure 1 - figure supplement 5_rep_2_merged blot.tif
- Figure 1-figure supplement 5-source data 1/Figure 1 - figure supplement 5_rep 3_pan CaMKII.tif
- Figure 1-figure supplement 5-source data 1/Figure 1 - figure supplement 5_rep 3_merged blot.tif
- Figure 1-figure supplement 5-source data 1/Figure 1 - figure supplement 5_rep 3_pT286.tif
- Figure 1-figure supplement 5-source data 1/Figure 1 - figure supplement 5_merged blot.tif
- Figure 1-figure supplement 5-source data 1/Figure 1 - figure supplement 5_pan CaMKII blot.tif
- Figure 1-figure supplement 5-source data 1/Figure 1 - figure supplement 5_rep_2_pT286.tif
- Figure 1-figure supplement 5-source data 1/Figure 1 - figure supplement 5_pT286 blot.tif
- Figure 1-figure supplement 5-source data 1/Figure 1 - figure supplement 5_rep_2_pan CaMKII.tif
- Figure 1-figure supplement 5-source data 1/Figure 1 - figure supplement 5-source data 1.pdf
- __MACOSX/Figure 1-figure supplement 5-source data 1/._Figure 1 - figure supplement 5-source data 1.pdf
