# Supplementary material for: CaMKII autophosphorylation can occur between holoenzymes without subunit exchange
Source: eLife. 2023 Aug 11;12:e86090. doi: 10.7554/eLife.86090 (PMC10468207; doi:10.7554/eLife.86090)
Supplement: Figure 1—figure supplement 6—source data 1. [file elife-86090-fig1-figsupp6-data1.zip]

Archive with 12 entries (11 files):
- Figure 1-figure supplement 6-source data 1/
- Figure 1-figure supplement 6-source data 1/Figure 1 - figure supplement 6 C pan CaMKII.tif
- Figure 1-figure supplement 6-source data 1/Figure 1 - figure supplement 6 B pan CaMKII.tif
- Figure 1-figure supplement 6-source data 1/Figure 1 - figure supplement 6 A pT286.tif
- Figure 1-figure supplement 6-source data 1/Figure 1 - figure supplement 6 B merged.tif
- Figure 1-figure supplement 6-source data 1/Figure 1 - figure supplement 6 A pan CaMKII.tif
- Figure 1-figure supplement 6-source data 1/Figure 1 - figure supplement 6 C merged.tif
- Figure 1-figure supplement 6-source data 1/Figure 1 - figure supplement 6 C pT286.tif
- Figure 1-figure supplement 6-source data 1/Figure 1 - figure supplemet 6-source data 1.pdf
- __MACOSX/Figure 1-figure supplement 6-source data 1/._Figure 1 - figure supplemet 6-source data 1.pdf
- Figure 1-figure supplement 6-source data 1/Figure 1 - figure supplement 6 A merged.tif
- Figure 1-figure supplement 6-source data 1/Figure 1 - figure supplement 6 B pT286.tif
