# Supplementary material for: CaMKII autophosphorylation can occur between holoenzymes without subunit exchange
Source: eLife. 2023 Aug 11;12:e86090. doi: 10.7554/eLife.86090 (PMC10468207; doi:10.7554/eLife.86090)
Supplement: Figure 1—figure supplement 7—source data 1. [file elife-86090-fig1-figsupp7-data1.zip]

Archive with 9 entries (8 files):
- Figure 1-figure supplement 7-source data 1/
- Figure 1-figure supplement 7-source data 1/Figure 1 - figure supplement 7_gel 2_ pan CaMKII.tif
- Figure 1-figure supplement 7-source data 1/Figure 1 - figure supplement 7_gel 1_ pT286.tif
- Figure 1-figure supplement 7-source data 1/Figure 1 - figure supplement 7_gel 1_ merged.tif
- Figure 1-figure supplement 7-source data 1/Figure 1 - figure supplement 7_gel 2_ pT286.tif
- Figure 1-figure supplement 7-source data 1/Figure 1 - figure supplement 7_gel 1_ pan CaMKII.tif
- Figure 1-figure supplement 7-source data 1/Figure 1 - figure supplement 7_gel 2_ merged.tif
- Figure 1-figure supplement 7-source data 1/Figure 1 - figure supplement 7-source data 1.pdf
- __MACOSX/Figure 1-figure supplement 7-source data 1/._Figure 1 - figure supplement 7-source data 1.pdf
