# Supplementary material for: CaMKII autophosphorylation can occur between holoenzymes without subunit exchange
Source: eLife. 2023 Aug 11;12:e86090. doi: 10.7554/eLife.86090 (PMC10468207; doi:10.7554/eLife.86090)
Supplement: Figure 2—source data 1. [file elife-86090-fig2-data1.zip]

Archive with 5 entries (4 files):
- Figure 2-source data 1/
- Figure 2-source data 1/Figure 2-source data 1.pdf
- __MACOSX/Figure 2-source data 1/._Figure 2-source data 1.pdf
- Figure 2-source data 1/Figure 2B gel second part.tif
- Figure 2-source data 1/Figure 2B gel first part.tif
