# Supplementary material for: CaMKII autophosphorylation can occur between holoenzymes without subunit exchange
Source: eLife. 2023 Aug 11;12:e86090. doi: 10.7554/eLife.86090 (PMC10468207; doi:10.7554/eLife.86090)
Supplement: Figure 2—figure supplement 1—source data 1. [file elife-86090-fig2-figsupp1-data1.zip]

Archive with 9 entries (8 files):
- Figure 2-figure supplement 1-source data 1/
- Figure 2-figure supplement 1-source data 1/Figure 2 - figure supplement 1_B_rep_3.tif
- Figure 2-figure supplement 1-source data 1/Figure 2 - figure supplement 1_B_rep_2.tif
- Figure 2-figure supplement 1-source data 1/Figure 2 - figure supplement 1_B_rep_1.tif
- Figure 2-figure supplement 1-source data 1/Figure 2 - figure supplement 1-source data 1.pdf
- __MACOSX/Figure 2-figure supplement 1-source data 1/._Figure 2 - figure supplement 1-source data 1.pdf
- Figure 2-figure supplement 1-source data 1/Figure 2 - figure supplement 1_A_rep_2.tif
- Figure 2-figure supplement 1-source data 1/Figure 2 - figure supplement 1_A_rep_3.tif
- Figure 2-figure supplement 1-source data 1/Figure 2 - figure supplement 1_A_rep_1.tif
