# Supplementary material for: CaMKII autophosphorylation can occur between holoenzymes without subunit exchange
Source: eLife. 2023 Aug 11;12:e86090. doi: 10.7554/eLife.86090 (PMC10468207; doi:10.7554/eLife.86090)
Supplement: Figure 2—figure supplement 3—source data 1. [file elife-86090-fig2-figsupp3-data1.zip]

Archive with 15 entries (14 files):
- Figure 2-figure supplement 3-source data 1/
- Figure 2-figure supplement 3-source data 1/Figure 2 - figure supplement 3 B rep1.tif
- __MACOSX/Figure 2-figure supplement 3-source data 1/._Figure 2 - figure supplement 3 B rep1.tif
- Figure 2-figure supplement 3-source data 1/Figure 2 - figure supplement 3 B rep3.tif
- __MACOSX/Figure 2-figure supplement 3-source data 1/._Figure 2 - figure supplement 3 B rep3.tif
- Figure 2-figure supplement 3-source data 1/Figure 2 - figure supplement 3 B rep2.tif
- __MACOSX/Figure 2-figure supplement 3-source data 1/._Figure 2 - figure supplement 3 B rep2.tif
- Figure 2-figure supplement 3-source data 1/Figure 2 - figure supplement 3 A rep2tif.tif
- __MACOSX/Figure 2-figure supplement 3-source data 1/._Figure 2 - figure supplement 3 A rep2tif.tif
- Figure 2-figure supplement 3-source data 1/Figure 2 - figure supplement 3 A rep3.tif
- __MACOSX/Figure 2-figure supplement 3-source data 1/._Figure 2 - figure supplement 3 A rep3.tif
- Figure 2-figure supplement 3-source data 1/Figure 2 - figure supplement 3-source data 1.pdf
- __MACOSX/Figure 2-figure supplement 3-source data 1/._Figure 2 - figure supplement 3-source data 1.pdf
- Figure 2-figure supplement 3-source data 1/Figure 2 - figure supplement 3 A rep1.tif
- __MACOSX/Figure 2-figure supplement 3-source data 1/._Figure 2 - figure supplement 3 A rep1.tif
