# Supplementary material for: CaMKII autophosphorylation can occur between holoenzymes without subunit exchange
Source: eLife. 2023 Aug 11;12:e86090. doi: 10.7554/eLife.86090 (PMC10468207; doi:10.7554/eLife.86090)
Supplement: Figure 3—source data 1. [file elife-86090-fig3-data1.zip]

Archive with 7 entries (6 files):
- Figure 3-source data 1/
- Figure 3-source data 1/Figure 3B merged signals.tif
- __MACOSX/Figure 3-source data 1/._Figure 3B merged signals.tif
- Figure 3-source data 1/Figure 3-source data 1.pdf
- __MACOSX/Figure 3-source data 1/._Figure 3-source data 1.pdf
- Figure 3-source data 1/Figure 3B AviTag signal.tif
- Figure 3-source data 1/Figure 3B pT286 signal.tif
