# Supplementary material for: CaMKII autophosphorylation can occur between holoenzymes without subunit exchange
Source: eLife. 2023 Aug 11;12:e86090. doi: 10.7554/eLife.86090 (PMC10468207; doi:10.7554/eLife.86090)
Supplement: Figure 3—figure supplement 1—source data 1. [file elife-86090-fig3-figsupp1-data1.zip]

Archive with 21 entries (20 files):
- Figure 3-figure supplement 1-source data 1/
- Figure 3-figure supplement 1-source data 1/Figure 3 - figure supplement 1 B merged signals_1.tif
- __MACOSX/Figure 3-figure supplement 1-source data 1/._Figure 3 - figure supplement 1 B merged signals_1.tif
- Figure 3-figure supplement 1-source data 1/Figure 3 - figure supplement 1 B pT286_1.tif
- __MACOSX/Figure 3-figure supplement 1-source data 1/._Figure 3 - figure supplement 1 B pT286_1.tif
- Figure 3-figure supplement 1-source data 1/Figure 3 - figure supplement 1 C blot.tif
- __MACOSX/Figure 3-figure supplement 1-source data 1/._Figure 3 - figure supplement 1 C blot.tif
- Figure 3-figure supplement 1-source data 1/Figure 3 - figure supplement 1 B merged signals_2.tif
- __MACOSX/Figure 3-figure supplement 1-source data 1/._Figure 3 - figure supplement 1 B merged signals_2.tif
- Figure 3-figure supplement 1-source data 1/Figure 3 - figure supplement 1 B pT286_2.tif
- __MACOSX/Figure 3-figure supplement 1-source data 1/._Figure 3 - figure supplement 1 B pT286_2.tif
- Figure 3-figure supplement 1-source data 1/Figure 3 - figure supplement 1 B AviTag_1.tif
- __MACOSX/Figure 3-figure supplement 1-source data 1/._Figure 3 - figure supplement 1 B AviTag_1.tif
- Figure 3-figure supplement 1-source data 1/Figure 3 - figure supplement 1 B AviTag_2.tif
- __MACOSX/Figure 3-figure supplement 1-source data 1/._Figure 3 - figure supplement 1 B AviTag_2.tif
- Figure 3-figure supplement 1-source data 1/Figure 3 - figure supplement 1-source data 1.pdf
- __MACOSX/Figure 3-figure supplement 1-source data 1/._Figure 3 - figure supplement 1-source data 1.pdf
- Figure 3-figure supplement 1-source data 1/Figure 3 - figure supplement 1 A.tif
- __MACOSX/Figure 3-figure supplement 1-source data 1/._Figure 3 - figure supplement 1 A.tif
- Figure 3-figure supplement 1-source data 1/Figure 3 - figure supplement 1 C_gel.tif
- __MACOSX/Figure 3-figure supplement 1-source data 1/._Figure 3 - figure supplement 1 C_gel.tif
